# Supplementary material for: Extra-hematopoietic immunomodulatory role of the guanine-exchange factor DOCK2
Source: Commun Biol. 2022 Nov 15;5:1246. doi: 10.1038/s42003-022-04078-1 (PMC9666545; doi:10.1038/s42003-022-04078-1)
Supplement: Supplementary file 4 — Supplementary Data 1 [file 42003_2022_4078_MOESM4_ESM.xlsx]

## Sheet: Figure_1C
IPSC		p1-2		p4-6		p>8		MSPC
BM	UCB	BM	UCB	BM	UCB	BM	UCB	BM	UCB
-5.06	3.75	4.04	9.19	42.1	2.26	95.73	46.31	81.03	66.53
1.85	5.88	8.54	6.41	51.27	-1.18	61.88	34.06	66.96	42.19
5.57	-5.01	-2.12	2.73	34.14	46.36	66.01	44.94	58.42	90.76
2.27	-17.52	14.43	2.22	30.71	21.64	45.35	64.26	78.45	65.36
5.87	12.85	17.72	4.97	23.35	45.32	82.48	82.18	95.08	60.24
-6.59	3.82	8.14		21.32	26.63	72.07	24.69	37.94	80.11
-13.78	-5.75			69.26	27.37	64.85	64.34	98.06	43.44
0.36				74.79	44.65			92.88
20.54								51.91
-2.73

## Sheet: Figure_3
3a						3b						3c						3d						3e						3f						3g						3h
1:1	1:1BFB	1:3	1:3 BFB	1:10	1:10 BFB	1:1	1:1BFB	1:3	1:3 BFB	1:10	1:10 BFB	MIM Cornelius 1:1	DOCK2 -/- 1:1	MIM Cornelius 1:3	DOCK2 -/- 1:3	MIM Cornelius 1:9	DOCK2 -/- 1:9	MIM Cornelius 1:1	DOCK2 -/- 1:1	MIM Cornelius 1:3	DOCK2 -/- 1:3	MIM Cornelius 1:9	DOCK2 -/- 1:9	MOCK 1:1	siRNA s4231 1:1	1:3	1:3	1:9	1:9	MOCK 1:1	siRNA 4231 1:1	1:3	1:3	1:10	1:10	MOCK 1:1	siRNA s4231 1:1	1:3	1:3	1:9	1:9	MOCK 1:1	siRNA 4231 1:1	1:3	1:3	1:10	1:10
91.19	58.46	22.86	25.47	19.84	23.66	99.46	52.28	38.08	66.74	34.27	17.3	90.74	84.87	86.14	37.67	43.51	-1.27	67.83	38.87	49.59	8.64	14.72	-18.91	83.08	65.5	27.36	29.38	15.38	17.67	90.83	73.13	14.81	15	1.36	-0.37	94	80	21	14	9	4	19.78	-9.17	-43.19	-45.01	-41.93	-36.23
62.5	74.48	20.44	27.83	19.63	19.99	99.69	60.37	26.01	15.85	-8.46	23.14	93.12	92.69	79.53	47.22	21.61	-4.4	94.52	21.22	58.93	18.07	7.28	-18.58	78.6	69.1	26.07	28.57	17.54	16.17	85.24	70.32	40.43	-5.85	-0.4	-3.74	92	79	19	12	12	5	16.38	-14	-42.3	-45.76	-44.75	-40.56
87.27	53.47	40.99	17.88	12.27	1.07	83.49	84.36	-1.21	10.44	-16.1	25.19	79.46	43.83	40.7	5.92	1.32	-8.17	25.3	65.66	22.95	-2.28	2.79	-32.8	83.32	65.74	28.13	28.27	18.59	17.7	86.56	75.24	43.02	-2.42	0.51	-11.07	91	75	18	13	7	3	9.86	-8.85	-40.6	-46.19	-40.46	-41.3
88.34	55.32	37.75	21.31	12.7	7.91	70.53	83.01	-4.37	28.84	5.93	22.42	65.34	77.34	49.99	34.53	16.54	-1.72	87.21	-11.12	41.73	-18.39	5.24	-35.35	52.09	48.81	28.44	24.71	21.6	21.77	77.79	75.06	14.04	7.31	3.6	-12.2
97.24	68.62	54.04	30.08	23.17	5.57	95.96	85	1.79	52.79	-7.98	40.44		76.17		39.39		8.68		4.8		-11.82		-8.82	53.11	41.84	31.04	23.09	12.04	17.18	87.54	79.32	13.93	12.29	-11.98	5.53
82.4	72.28	39.17	43.59	25.9	15.48	93.86		15.42		-4.26			71.73		29.69		-0.67		23.01		6.74		-5.53	52.31	42.67	23.05	19.33	15.06	16.73	85.04	75.68	17.55	12.65	2.86	-8.94
72.88	90.7	55.13	29.73	30.84	15.23	89.28		-7.57		-10.24			50.25		2.31		-5.81
75.67	54.47	25.83	28.11	13	16.7	91.85		-20.95		-16.54			76.95		30.17		0.95
83.25	83.28	37.9	36.3	23.38	18.5	79.87		66.04		37.84
	60.93		24.66		7.33	92.19
	60.94		30.58		10.47	89.76

## Sheet: Figure_4
	4a F-actin		4d total		4d Filopodia		4e total		4e Filopodia
	Ctrl	Pat	Ctrl	Pat	Ctrl	Pat	Ctrl	Pat	SFB	BFB
	63	51	74998	95482	74701	92228	101183	73686	80381	51016		Ctrl1	SFB1
			85719	85302	80519	100127	95057	59772	59490	57845		Ctrl2	SFB42
			49485	98757	50901	97186	100278	64608	59943	45731		Patient 1	BFB1
			55654	98862	52887	100168	135276	55483	95241	44837		Patient2	BFB2
			64060	75396	63577	93406	126377	52362	74207	43594
			65339	79296	55888	83573	116292	61683	61731	42339
			78292	106146	70069	118894	141780	59030	56227	42188
			54914	94325		107996	149478	62180	55772	42992
				104507		102079	99085	60373	45994	44230
				109258		106149	107301	57706	54609	41961
				92136		94196	116780	53762		41168
				99806		93368	123745	50425		45832
				93592		107919	94936	68482		50408
							66572	71149		45970
							83374	57084		45637
							73046	64995		47817
							67469	51456
							77303	58130
							85584	50098
							94605	48000
							82149	47632
							88449	45551
								45556
								50023
								49026
								46257
								47157
								63155
								61666
								55934
								52092
								50867
								53802
								60866
								62204
	96	29	112310	112486	97219	108081	105363	68224	52196	48592
			50892	105448	63790	113057	73686	68003	58200	73615
			68460	97882	55840	113743	59772	56142	46972	53382
			49793		48908	113263	64608	54299	47384	41665
			61239		82563	127206	55483	66029	49493	41202
			55227		56846		52362	87536	44283	41323
			52014		56798		61683	123709	47842	46122
			76825		50892		59030	86658	47370	42592
			60034		64674		62180	92719	44126
			56373		54802		60373	47543
			52307		60777		57706	44949
			66906		59671		53762	44397
			71309		54753		50425	46361
					60798			46952
					62659			42983
					47817			44136
								47335
								47538
								45428
Mean	79.5	40	64864.3	96792.6	62058.7	104036	86930.1	58022.1	56919	46752.4
SD	23.3345	15.5563	15064.1	10255.7	12040.8	10934.9	27722	14404.3	13435.4	7104.43
SEM	16.5	11	3287.27	2563.94	2510.68	2577.38	4685.87	1960.18	3082.29	1450.19
ttest	0.203107		5.89467e-09		3.86835e-14		8.36399e-07		0.00613122
n1=	1	1	8	13	7	13	22	35	10	16
n2=	1	1	13	3	16	5	13	19	9	8
n1+n2=	2	2	21	16	23	18	35	54	19	24

## Sheet: Supp_figure_3
S3b BM			S3b UCB				S3c CD73 BM					S3c CD73 UCB					S3c CD105 BM					S3c CD105 UCB				S3c Tra 1-81 BM					S3c Tra 1-81 UCB
MSPC	iPS	iMSPC p0	MSPC	iPS	iMSPC p0		iPS	p0	p2-4	p5+	MSPC	iPS	p0	p2-4	p5+	MSPC	iPSC	p0	p2-4	p5+	MSPC	iPSC	p0	p2-4	p5+	MSPC	iPS	p0	p2-4	p5+	MSPC	iPS	p0	p2-4	p5+	MSPC
4.52	2.61	304.12	102	3.52	265.52		1.25	1.31	294.68	60.18	205.74	1.28	1.15	131.08	468.44	38.08	1.27	1.28	7.68	88.27	99.88	6.03	1.74	23.29	95.01	100	6.57	6.95	1.1	1.13	1.06	13.36	20.28	1.07	1.07	1
17.3	9.06	46.11	39.73	2.07	172.3		1.97	1.25	168.24	413.25	99.19	2.18	1.19	66.73	285.24	80.18	0.92	1.47	2.97	71.39	99.82	1.62	1.12	6.08	85.94	98.06	9.24	8.58	1.08	1.04	0.93	7.71	4.19	1.25	1.04	1.05
8.26	5.78	141.88	99.31	12	630.38		1.79	1.26	266.94	292.38	299.64	1.52	1.11	278.92	379	211.24	2.86	0.92	20.7	77.2	99.84	2.94	1.27	6.51	86.57	99.92	7.55	6.45	1.13	1.23	1	9.22	3	1.08	1.06	1.07
2.52	5.93	142.33	41.33	7.13	146.62		1.27	1.04	240.94	442.5	329.21	1.88	1.2	52	255.35	163.43	6.54	1.03	24.4	33.48	97.63	2.09	1.34	5.12	46.81	99.99	18.81	2.4	1.12	1.21	1	29.59	2.8	1.39	1.09	1.04
4.25	3.96	261.13		4.72	451.05		1.26	1.06	64.87	476.1	200.39	1.4	1.04	282.7	220.91	157.13	6.28	1.14	9.12	42.78	99.21	0.97	1	5.59	87.38	99.98	55.19	2.76	1	1.06	1.08	10.3	4.63	1.06	1.04	1.07
5.04	4.64	147.67		11.1	221.69		1.16	1.09	102.39	413.55	263.54	1.5	1.15	287.15	393.87	295.5	5.04	1.33	2.92	31.37	99.51	1.87	1.41	5.82	49.67	99.94	9.35	3.6	1.13	1.17	1	7.75	5.38	1.12	1.12	1.08
	10.68	186.32		10.03	127.38		1.74	1.11	181.07	610.7	91.38	1.4	1.13	159	60.76	411.17	1.56	2.07	2.81	15.02		1.86	1.77	6.27	51.3	99.9	18	2.86	1.09	1	1.13	14.76	2.24	1.06	1.1	1
	4.75	229.58		22.88	274.21		2	1.31	467	258.55	266.78	1.27	1.08	253.8	70.13	223.53	3.95	1.25	4.62	27.26		2.98	0.8	11.12	64.45		11.64	1.64	1.08	1.11		32.67	3	0.9	1.05	1
	3.53	265.62		7.22	412.13		1.55	1.04	250.64	382.05		1.73		243.31	307.97	37.91	3.59	1.17	5	84.01		1.36		10.73			29.06	2.04	1.24	1.07		19.73		1.04	1.07
	4.54	94.22		3.46	466.46		1.55	1.09	375.8	60.18		1.44		221.19		111.19	3.51	1.32	7.3	33.27				59.33			29.22	1.68	1.12	1.05		39.4		1.09
	13.97	185.72			942.29		1.9	1.04	408.48	267.52				359.52			3.11	0.95	4.7	70.1				87.68			37.61	1.96	1.28	1.09		18.71		1.21
	6.68	117.32			690.71		2.09		270.6	225.69				67.33			2.98	1.72	47.91					82.2			52.39	2.28	1.28	1.04				1.12
	4.53	130.85			784.33				446.44	176.85				617.48					29.67					44.46			28.23		1.11					1.12
	2.29	228.62			412.13				308.33	366.7				532.06					28.85					78.56					1.08					1.14
	1.8	208.36							438.2					579.27					31.82					76.35					1.06					1.12
		304.12							521.68					400.68					29.76					70.39					1.17					1.09
									102.96					418.12					24.2					20.07					1					1
														88.25					21.9					44.34
														67.33										35.94

## Sheet: Supp_figure_5a
iPS-MSC p1 BM	iPS-MSC p1 UCB	iPS-MSC p4-6 BM	iPS-MSC p4-6 UCB	iPS-MSC p8+ BM	iPS-MSC p8+ UCB	MSC BM	MSC UCB
9.6	35.76	10.81	25.05	20.71	22.32	14.95	53.13
22.42	40.61	3.13	13.23	38.38	21.21	10.3	46.36
22.93	29.8	4.24	12.93	15.45	33.96	17.98	53.13
		20.78	11.67	33.3	31.96	15.35	48.79
		15.45	13.54	27.7
		29.93	20.48

## Sheet: Supp_figure_6
iPSC		p1-2		p4-6		p>8		MSPC
BM	UCB	BM	UCB	BM	UCB	BM	UCB	BM	UCB
-5.39	-0.88	-0.82	5.1	0.04	-3.31	65.09	16.56	29.77	31.57
-2.71	1.13	0.73	0.45	-0.16	0.8	0.64	18.59	11.17	26.31
-2.47	-7.08	-0.12	0.19	4.59	9.61	16.97	7.57	3.65	33.87
-1.39	-9.97	3.31	2.96	1.49	3.14	6.1	26.85	33.37	24.04
-3.93	14.08	4.44	1.24	2.15	-9.66	50.61	21.84	53.76	26.34
-9.2	-2	0.94		3.45	0.27	13.2	2.88	13.19	26.15
-14.58	-3.82			19.26	1.91	16.17	9.3	82.34	25.68
-1.47				36.75	0.43			33.44
8.13								8
-3.59

## Sheet: Supp_figure_7a
	all Regions	gene_body	CpG_islands	TSS	TFBS
gain	0.32694	0.367594	1.6894	0.52604	0.367594
loss	0.165165	0.255485	0.600741	0.568773	0.255485

## Sheet: Supp_figure_10c
MOCK	siRNA
2.58595	1.23809
3.51623	1.60853
3.65178	1.96891

## Sheet: Supp_figure_11b
CDC42 GTP WT	CDC42 GTP KO
0.535135	0.0426058
5.32335	1.35794
2.80091	1.14368
2.18049	1.16886
5.78571	0.845841
0.359081	0.138854

## Sheet: Supp_figure_13
Time[h]	control fibroblasts						DOCK2 Δ/Δ Fibroblasts
0	0	0	0	0	0	0	0	0	0	0	0	0
3	13.24	11	10.04	12	18	10	13.44	17.5	20.57	26	11.7	19
6	36.07	24	22.41	24	37	22	30.2	26.5	45.88	41.5	27.6	48
9	61.5	41	37.06	42.5	59	38	47.67	36	72.61	55.5	44.2	67
12	95.54	47	56.11	51	79	55	75.97	52.5	93.15	66.5	69.4	87

[truncated: 1 more sheets: Supp_figure_14]
